# Supplementary material for: Korean Red Ginseng Prevents the Deterioration of Lung and Brain Function in Chronic PM2.5-Exposed Mice by Regulating Systemic Inflammation
Source: Int J Mol Sci. 2023 Aug 26;24(17):13266. doi: 10.3390/ijms241713266 (PMC10488300; doi:10.3390/ijms241713266)
Supplement: Supplementary file 1 [file ijms-24-13266-s001.zip]

Archive with 1 entries (1 files):
- ijms-2540442-supplementary.pdf
